# Supplementary material for: Prognostic Factors of Primary Intraosseous Squamous Cell Carcinoma (PIOSCC): A Retrospective Review
Source: PLoS One. 2016 Apr 13;11(4):e0153646. doi: 10.1371/journal.pone.0153646 (PMC4830592; doi:10.1371/journal.pone.0153646)
Supplement: S1 File — (XLSX) [file pone.0153646.s002.xlsx]

## Sheet: 61 case of Follow-up 
sex	age	outcome	OS	DFS	Treatment modality	radiotherapy	chemotherapy	T stage	N stage	M stage	Histological grade	Nodal status	Location	Jaw swelling	ulceration
1	69	0	29	28	1	0	0	4	0	0	1	0	0	1	1
1	55	0	28	27	1	0	0	4	0	0	1	0	1	1	1
0	37	0	26	23	1	1	0	4	0	0	1	0	0	0	0
1	60	0	52	49	1	1	0	4	0	0	1	0	0	1	0
1	43	0	48	47	1	0	0	4	0	0	1	0	1	1	0
1	56	0	37	36	1	0	0	4	0	0	1	0	0	0	0
1	56	0	36	35	1	0	0	4	0	0	1	0	0	1	1
0	60	0	34	33	1	0	0	4	0	0	1	0	0	1	0
0	77	0	55	52	1	1	0	4	0	0	1	0	0	0	0
1	62	0	50	48	1	0	1	4	0	0	1	0	0	1	0
1	79	0	48	47	1	0	0	4	0	0	1	0	0	1	1
1	39	0	111	110	1	0	0	4	0	0	1	0	0	0	0
1	71	0	92	91	1	0	0	4	0	0	1	0	1	1	0
1	49	0	90	87	1	1	0	4	0	0	1	0	1	1	1
1	72	0	72	69	1	1	0	4	0	0	1	0	0	1	0
0	61	0	68	66	1	0	0	4	0	0	1	0	1	1	0
1	71	0	74	73	1	0	0	4	0	0	1	0	0	1	1
1	60	0	85	82	1	1	0	4	0	0	1	0	0	0	0
1	41	1	25	24	1	0	0	4	0	0	1	0	0	1	0
0	58	1	28	26	1	0	0	4	0	0	1	0	1	1	0
1	47	1	17	12	1	1	1	4	0	0	1	0	0	1	0
1	57	1	20	19	3	0	0	4	0	0	1	0	0	0	0
1	49	1	26	25	2	0	0	4	0	0	1	0	1	1	0
0	49	1	34	33	2	0	0	4	0	0	1	0	1	1	0
1	70	1	48	47	2	0	0	4	0	0	1	0	0	1	0
1	44	1	21	18	2	0	1	4	0	0	1	0	0	1	1
1	74	1	43	42	2	0	0	4	0	0	1	0	1	1	1
0	52	1	31	28	2	1	0	4	1	0	1	1	0	1	0
1	67	0	39	38	2	0	0	4	1	0	1	1	1	1	0
1	66	1	12	11	3	0	0	4	2	0	1	1	0	0	0
1	64	1	25	24	4	0	0	4	2	0	1	1	1	1	0
1	43	0	27	25	1	0	0	4	0	0	2	0	0	1	0
1	57	0	125	122	1	1	0	4	0	0	2	0	0	0	0
0	57	0	87	86	1	0	0	4	0	0	2	0	0	1	0
1	80	0	82	81	1	0	0	4	0	0	2	0	0	1	0
1	40	0	83	80	1	1	0	4	0	0	2	0	1	1	0
1	81	0	74	73	1	0	0	4	0	0	2	0	0	1	1
1	61	1	23	22	1	0	0	4	0	0	2	0	1	1	1
1	67	1	19	16	1	1	0	4	0	0	2	0	0	0	0
1	77	1	5	2	1	1	0	4	0	0	2	0	0	1	0
0	43	1	21	18	1	1	0	4	0	0	2	0	0	1	0
0	66	1	51	48	1	1	0	4	0	0	2	0	1	1	0
1	65	1	24	23	1	0	0	4	0	0	2	0	0	1	0
0	46	1	25	24	1	0	0	4	0	0	2	0	0	1	0
1	43	1	15	14	3	0	0	4	0	0	2	0	1	1	0
1	49	0	24	21	3	1	0	4	2	0	2	1	0	1	0
1	64	0	32	31	2	0	0	4	2	0	2	1	1	0	1
1	60	1	7	4	2	0	1	4	2	0	2	1	0	1	0
1	61	1	6	1	2	1	1	4	2	0	2	1	0	1	1
1	49	1	19	16	2	1	0	4	2	0	2	1	1	0	0
1	60	1	3	1	2	0	1	4	0	0	2	1	0	1	0
1	55	1	36	35	2	0	0	4	1	0	2	1	1	1	0
0	60	1	10	5	2	1	1	4	2	0	2	1	0	1	0
1	57	1	11	10	2	0	0	4	0	0	2	1	0	1	1
0	65	1	55	54	4	0	0	4	2	0	2	1	0	0	0
1	54	1	29	28	4	0	0	4	1	0	2	1	0	1	0
1	65	1	4	2	1	0	1	4	0	0	3	0	0	0	1
1	71	1	26	25	1	0	0	4	0	0	3	0	1	1	0
1	64	1	26	21	3	1	1	4	0	0	3	0	1	1	0
0	53	1	6	3	3	0	1	4	1	0	3	1	0	1	0
1	68	1	24	23	4	0	0	4	1	0	3	1	0	0	0

## Sheet: 77 case of PIOSCC
sex	age	outcome	OS	radiotherapy	chemotherapy	treatment modality	T stage	N stage	M stage	Histological grade	tumor location	nodal status	jaw swelling	smoking	ulceration	recurrence	reccurence time
1	60	1	3	0	1	3	4	0	0	2	0	1	1	0	0	0
1	65	1	4	0	1	3	4	0	0	3	0	0	1	1	0	0
1	77	1	5	1	0	2	4	0	0	2	0	0	1	0	0	1	3
0	53	1	6	0	1	3	4	1	0	3	0	1	1	0	1	0
1	61	1	6	1	1	4	4	2	0	2	0	1	1	1	0	1	2
1	60	1	7	0	1	3	4	2	0	2	0	1	1	0	0	1	5
1	66	1	12	0	0	1	4	2	0	1	0	1	1	0	1	0
1	67	1	19	1	0	2	4	0	0	2	0	0	1	0	0	1	14
1	49	1	19	1	0	2	4	2	0	2	1	1	1	0	0	1
0	43	1	21	1	0	2	4	0	0	2	0	0	0	0	1	1	20
1	61	1	23	0	0	1	4	0	0	2	1	0	1	1	0	0
1	68	1	24	0	0	1	4	1	0	3	0	1	1	0	0	0
1	41	1	25	0	0	1	4	0	0	1	0	0	1	0	0	1	17
0	58	1	28	0	0	1	4	0	0	1	1	0	1	0	0	1	28
0	66	1	51	1	0	2	4	0	0	2	1	0	1	0	0	0
0	60	1	10	1	1	4	4	2	0	2	0	1	1	0	0	0
1	57	1	11	0	0	1	4	0	0	2	0	1	1	1	0	0
1	39	0	111	0	0	1	4	0	0	1	0	0	0	0	0	0
1	57	0	125	1	0	2	4	0	0	2	0	0	1	0	0	0
1	43	1	15	0	0	1	4	0	0	2	1	0	1	0	1	0
1	47	1	17+	1	1	4	4	0	0	1	0	0	1	0	0	0
1	57	1	20+	0	0	1	4	0	0	1	0	0	0	0	0	0
1	44	1	21+	0	1	3	4	0	0	1	0	0	0	1	0	0
1	49	0	24+	1	0	2	4	2	0	2	0	1	0	0	0	0
1	65	1	24+	0	0	1	4	0	0	2	0	0	1	0	1	0
1	64	1	25+	0	0	1	4	2	0	1	1	1	1	0	0	0
0	46	1	25+	0	0	1	4	0	0	2	0	0	1	0	0	0
0	37	0	26+	1	0	2	4	0	0	1	0	0	1	0	0	0
1	49	1	26+	0	0	1	4	0	0	1	1	0	1	0	0	0
1	71	1	26+	0	0	1	4	0	0	3	1	0	1	0	0	0
1	64	1	26+	1	1	4	4	0	0	3	1	0	1	0	0	0
1	43	0	27+	0	0	1	4	0	0	2	0	0	1	0	0	0
1	55	0	28+	0	0	1	4	0	0	1	1	0	0	1	0	0
1	69	0	29+	0	0	1	4	0	0	1	0	0	1	1	1	0
1	54	1	29+	0	0	1	4	1	0	2	0	1	1	0	0	0
0	52	0	31+	1	0	2	4	1	0	1	0	1	1	0	0	0
1	64	0	32+	0	0	1	4	2	0	2	1	1	1	1	0	0
0	60	0	34+	0	0	1	4	0	0	1	0	0	1	0	0	0
0	49	1	34+	0	0	1	4	0	0	1	1	0	1	0	1	0
1	56	0	36+	0	0	1	4	0	0	1	0	0	1	1	0	1	18
1	55	1	36+	0	0	1	4	1	0	2	1	1	0	0	0	0
1	56	0	37+	0	0	1	4	0	0	1	0	0	0	0	0	0
1	67	0	39+	0	0	1	4	1	0	1	1	1	1	0	1	0
1	74	1	43+	0	0	1	4	0	0	1	1	0	0	1	0	0
1	43	0	48+	0	0	1	4	0	0	1	1	0	1	0	0	0
1	79	0	48+	0	0	1	4	0	0	1	0	0	1	1	1	0
1	70	1	48+	0	0	1	4	0	0	1	0	0	1	0	1	0
1	62	0	50+	0	1	3	4	0	0	1	0	0	1	0	1	0
1	60	0	52+	1	0	2	4	0	0	1	0	0	1	0	1	0
0	77	0	55+	1	0	2	4	0	0	1	0	0	0	0	0	0
0	65	1	55+	0	0	1	4	2	0	2	0	1	1	0	0	0
0	61	0	68+	0	0	1	4	0	0	1	1	0	1	0	1	0
1	72	0	72+	1	0	2	4	0	0	1	0	0	1	0	0	0
1	71	0	74+	0	0	1	4	0	0	1	0	0	1	1	1	0
1	81	0	74+	0	0	1	4	0	0	2	0	0	1	1	1	0
1	80	0	82+	0	0	1	4	0	0	2	0	0	0	0	0	1	14
1	40	0	83+	1	0	2	4	0	0	2	1	0	1	0	0	0
1	60	0	85+	1	0	2	4	0	0	1	0	0	0	0	1	0
0	57	0	87+	0	0	1	4	0	0	2	0	0	0	0	1	0
1	49	0	90+	1	0	2	4	0	0	1	1	0	1	1	1	0
1	71	0	92+	0	0	1	4	0	0	1	1	0	1	0	1	0
1	56			0	0	5	4	0	1	1	1	0	1	1	0	0
1	40			0	0	1	4	0	0	1	0	0	1	0	0	0
1	56			0	0	1	4	0	0	1	0	0	1	1	0	0
1	57			0	0	1	4	0	0	1	0	0	0	0	1	0
0	68			0	0	1	4	0	0	1	0	0	1	0	0	0
0	57			0	0	1	4	0	0	2	0	0	1	0	0	0
1	67			0	0	5	4	0	1	2	0	0	1	1	1	0
1	62			1	0	2	4	0	0	1	0	0	1	0	0	0
0	47			1	0	5	4	1	1	2	0	1	1	0	1	0
1	61			1	0	2	4	2	0	2	1	1	1	0	0	0
1	67			1	0	2	4	2	0	2	0	1	0	1	0	0
1	62			1	1	4	4	0	0	1	0	0	1	0	0	0
1	61			1	1	4	4	0	0	1	0	1	1	0	0	0
0	65			1	1	4	4	1	0	1	0	1	1	0	0	0
0	53			1	1	4	4	2	0	1	0	1	1	0	1	0
1	50			1	1	4	4	0	0	2	0	0	0	0	0	0
